# Supplementary material for: Phosphodiesterase 1A physically interacts with YTHDF2 and reinforces the progression of non-small cell lung cancer
Source: eLife. 2025 Jul 24;13:RP98903. doi: 10.7554/eLife.98903 (PMC12289305; doi:10.7554/eLife.98903)
Supplement: Figure 2—source data 1. [file elife-98903-fig2-data1.zip]

Archive with 3 entries (2 files):
- Figure 2-source data 1/Figure 2-source data 1-1.tif
- Figure 2-source data 1/Figure 2-source data 1-2.tif
- Figure 2-source data 1/
