# Supplementary material for: Phosphodiesterase 1A physically interacts with YTHDF2 and reinforces the progression of non-small cell lung cancer
Source: eLife. 2025 Jul 24;13:RP98903. doi: 10.7554/eLife.98903 (PMC12289305; doi:10.7554/eLife.98903)
Supplement: Figure 2—source data 2. [file elife-98903-fig2-data2.zip]

Archive with 22 entries (21 files):
- Figure 2-source data 2/
- Figure 2-source data 2/Fig 2E-H1299 N-cad.tif
- Figure 2-source data 2/Fig 2E-H1299 PDE1A.tif
- Figure 2-source data 2/Fig 2E-H460 GAPDH.tif
- Figure 2-source data 2/Fig 2E-H460 N-cad.tif
- Figure 2-source data 2/Fig 2E-H460 PDE1A.tif
- Figure 2-source data 2/Fig 2H-H1299 E-cad.tif
- Figure 2-source data 2/Fig 2H-H1299 GAPDH.tif
- Figure 2-source data 2/Fig 2H-H1299 PDE1A.tif
- Figure 2-source data 2/Fig 2H-H1299-N-cad.tif
- Figure 2-source data 2/Fig 2H-a549 E-cad.tif
- Figure 2-source data 2/Fig 2H-a549 GAPDH.tif
- Figure 2-source data 2/Fig 2H-a549 N-cad.tif
- Figure 2-source data 2/Fig 2H-a549 PDE1A.tif
- Figure 2-source data 2/Fig2E-A549 E-cad.tif
- Figure 2-source data 2/Fig2E-A549 GAPDH.tif
- Figure 2-source data 2/Fig2E-A549 N-cad.tif
- Figure 2-source data 2/Fig2E-A549 PDE1A.tif
- Figure 2-source data 2/Fig2E-H1299 E-cad.tif
- Figure 2-source data 2/Fig2E-H460 E-cad.tif
- Figure 2-source data 2/Fig2E-H460 GAPDH.tif
- Figure 2-source data 2/fig2E-H1299 GAPDH.tif
