# Supplementary material for: Phosphodiesterase 1A physically interacts with YTHDF2 and reinforces the progression of non-small cell lung cancer
Source: eLife. 2025 Jul 24;13:RP98903. doi: 10.7554/eLife.98903 (PMC12289305; doi:10.7554/eLife.98903)
Supplement: Figure 3—source data 2. [file elife-98903-fig3-data2.zip]

Archive with 23 entries (22 files):
- Figure 3-source data 2/
- Figure 3-source data 2/Fig 3D-A549 E-cad.tif
- Figure 3-source data 2/Fig 3D-A549 GAPDH.tif
- Figure 3-source data 2/Fig 3D-A549 N-cad.tif
- Figure 3-source data 2/Fig 3D-A549 PDE1A.tif
- Figure 3-source data 2/Fig 3D-H1299 E-cad.tif
- Figure 3-source data 2/Fig 3D-H1299 GAPDH.tif
- Figure 3-source data 2/Fig 3D-H1299 N-CAD.tif
- Figure 3-source data 2/Fig 3D-H1299 PDE1A.tif
- Figure 3-source data 2/Fig 3D-H460 E-cad.tif
- Figure 3-source data 2/Fig 3D-H460 GAPDH.tif
- Figure 3-source data 2/Fig 3D-H460 N-cad.tif
- Figure 3-source data 2/Fig 3D-H460 PDE1A.tif
- Figure 3-source data 2/Fig 3G-A549 PDE1A.tif
- Figure 3-source data 2/Fig 3G-A549 actin.tif
- Figure 3-source data 2/Fig 3G-A549-E-cad-2.tif
- Figure 3-source data 2/Fig 3G-A549-N-cad-2.tif
- Figure 3-source data 2/Fig 3G-A549-vimentin.tif
- Figure 3-source data 2/Fig 3G-H1299 E-cad.tif
- Figure 3-source data 2/Fig 3G-H1299 N-cad.tif
- Figure 3-source data 2/Fig 3G-H1299 PDE1A.tif
- Figure 3-source data 2/Fig 3G-H1299 Vimentin.tif
- Figure 3-source data 2/Fig 3G-H1299 actin.tif
