# Supplementary material for: Phosphodiesterase 1A physically interacts with YTHDF2 and reinforces the progression of non-small cell lung cancer
Source: eLife. 2025 Jul 24;13:RP98903. doi: 10.7554/eLife.98903 (PMC12289305; doi:10.7554/eLife.98903)
Supplement: Figure 3—figure supplement 1—source data 2. [file elife-98903-fig3-figsupp1-data2.zip]

Archive with 3 entries (2 files):
- Figure 3-figure supplement 1-source data 2/Figure 3-figure supplement 1-GAPDH.png
- Figure 3-figure supplement 1-source data 2/Figure 3-figure supplement 1-PDE1A .png
- Figure 3-figure supplement 1-source data 2/
