# Supplementary material for: Phosphodiesterase 1A physically interacts with YTHDF2 and reinforces the progression of non-small cell lung cancer
Source: eLife. 2025 Jul 24;13:RP98903. doi: 10.7554/eLife.98903 (PMC12289305; doi:10.7554/eLife.98903)
Supplement: Figure 5—source data 2. [file elife-98903-fig5-data2.zip]

Archive with 39 entries (38 files):
- Figure 5-source data 2/
- Figure 5-source data 2/Fig 5C-A549 GAPDH.tif
- Figure 5-source data 2/Fig 5C-A549 P STAT3.tif
- Figure 5-source data 2/Fig 5C-A549 STAT3.tif
- Figure 5-source data 2/Fig 5C-H1299 GAPDH.tif
- Figure 5-source data 2/Fig 5C-H1299 P STAT3.tif
- Figure 5-source data 2/Fig 5C-H1299 STAT3.tif
- Figure 5-source data 2/Fig 5C-H460 GAPDH.tif
- Figure 5-source data 2/Fig 5C-H460 P STAT3.tif
- Figure 5-source data 2/Fig 5C-H460 STAT3.tif
- Figure 5-source data 2/Fig 5D-A549 GAPDH.tif
- Figure 5-source data 2/Fig 5D-A549 pstat3.tif
- Figure 5-source data 2/Fig 5D-A549 stat3.tif
- Figure 5-source data 2/Fig 5D-H1299 GAPDH.tif
- Figure 5-source data 2/Fig 5D-H1299 pstat3.tif
- Figure 5-source data 2/Fig 5D-H1299 stat3.tif
- Figure 5-source data 2/Fig 5E-A549 GAPDH.png
- Figure 5-source data 2/Fig 5E-A549 P-stat3.png
- Figure 5-source data 2/Fig 5E-A549 stat3.png
- Figure 5-source data 2/Fig 5E-H1299 GAPDH.png
- Figure 5-source data 2/Fig 5E-H1299 P-stat3.png
- Figure 5-source data 2/Fig 5E-H1299 stat3.png
- Figure 5-source data 2/Fig 5H-A549 E-cad.tif
- Figure 5-source data 2/Fig 5H-A549 GAPDH.tif
- Figure 5-source data 2/Fig 5H-A549 N-cad.tif
- Figure 5-source data 2/Fig 5H-A549 Pstat3.tif
- Figure 5-source data 2/Fig 5H-H1299 E-cad.tif
- Figure 5-source data 2/Fig 5H-H1299 GAPDH.tif
- Figure 5-source data 2/Fig 5H-H1299 N-cad.tif
- Figure 5-source data 2/Fig 5H-H1299 Pstat3.tif
- Figure 5-source data 2/Fig 5I-E-cad.png
- Figure 5-source data 2/Fig 5I-N-cad.png
- Figure 5-source data 2/Fig 5I-P-stat3.png
- Figure 5-source data 2/Fig 5I-α-tubulin.png
- Figure 5-source data 2/Fig 5J-PDE1A.png
- Figure 5-source data 2/Fig 5J-stat3.png
- Figure 5-source data 2/Fig 5K-GAPDH.png
- Figure 5-source data 2/Fig 5K-LaminB.png
- Figure 5-source data 2/Fig 5K-PDE1A.png
