# Supplementary material for: Phosphodiesterase 1A physically interacts with YTHDF2 and reinforces the progression of non-small cell lung cancer
Source: eLife. 2025 Jul 24;13:RP98903. doi: 10.7554/eLife.98903 (PMC12289305; doi:10.7554/eLife.98903)
Supplement: Figure 5—figure supplement 1—source data 2. [file elife-98903-fig5-figsupp1-data2.zip]

Archive with 5 entries (4 files):
- Figure 5-figure supplement 1-source data 2/Figure 5-figure supplement 1-A549-YTHDF2-2.tif
- Figure 5-figure supplement 1-source data 2/Figure 5-figure supplement 1-A549-actin-1.tif
- Figure 5-figure supplement 1-source data 2/Figure 5-figure supplement 1-H1299 actin.tif
- Figure 5-figure supplement 1-source data 2/Figure 5-figure supplement 1-H1299-YTHDF2-2.tif
- Figure 5-figure supplement 1-source data 2/
