# Supplementary material for: Phosphodiesterase 1A physically interacts with YTHDF2 and reinforces the progression of non-small cell lung cancer
Source: eLife. 2025 Jul 24;13:RP98903. doi: 10.7554/eLife.98903 (PMC12289305; doi:10.7554/eLife.98903)
Supplement: Figure 6—source data 2. [file elife-98903-fig6-data2.zip]

Archive with 9 entries (8 files):
- Figure 6-source data 2/
- Figure 6-source data 2/Fig 6D-PDE1A-1.tif
- Figure 6-source data 2/Fig 6D-PDE1A-2.tif
- Figure 6-source data 2/Fig 6D-YTHDF2-1.tif
- Figure 6-source data 2/Fig 6D-YTHDF2-2.tif
- Figure 6-source data 2/Fig 6F-GAPDH.png
- Figure 6-source data 2/Fig 6F-JAK.png
- Figure 6-source data 2/Fig 6F-pstat3.png
- Figure 6-source data 2/Fig 6F-stat3.png
