# Supplementary material for: Phosphodiesterase 1A physically interacts with YTHDF2 and reinforces the progression of non-small cell lung cancer
Source: eLife. 2025 Jul 24;13:RP98903. doi: 10.7554/eLife.98903 (PMC12289305; doi:10.7554/eLife.98903)
Supplement: Figure 6—figure supplement 1—source data 2. [file elife-98903-fig6-figsupp1-data2.zip]

Archive with 10 entries (9 files):
- Figure 6-figure supplement 1/
- __MACOSX/._Figure 6-figure supplement 1
- Figure 6-figure supplement 1/H1299-actin.tif
- __MACOSX/Figure 6-figure supplement 1/._H1299-actin.tif
- Figure 6-figure supplement 1/A549-YTHDF2.tif
- __MACOSX/Figure 6-figure supplement 1/._A549-YTHDF2.tif
- Figure 6-figure supplement 1/A549-actin.tif
- __MACOSX/Figure 6-figure supplement 1/._A549-actin.tif
- Figure 6-figure supplement 1/H1299-YTHDF2.tif
- __MACOSX/Figure 6-figure supplement 1/._H1299-YTHDF2.tif
